# Supplementary material for: Flying into the hurricane: A case study of UAV use in damage assessment during the 2017 hurricanes in Texas and Florida
Source: PLoS One. 2020 Feb 5;15(2):e0227808. doi: 10.1371/journal.pone.0227808 (PMC7001970; doi:10.1371/journal.pone.0227808)
Supplement: S3 File — Data extraction tool used to collect social media and news postings about UAV use during Hurricane Harvey. (XLSX) [file pone.0227808.s003.xlsx]

## Sheet: Drone Groups and Individual Pil
Day Posted	Time Posted	Title	SOURCES	Source Type	Media Platform/Source	KNOWN TEAMS/INDIVIDUALS FLYING DRONES	DESCRIPTION OF FLIGHT/PURPOSE	STATED PURPOSE OF DRONE USE	COORDINATING/WORKING WITH?	IMAGERY USED FOR?	WHO REQUESTED IMAGERY?	KNOWN LOCATIONS	OTHER MEDIA/LINKS
2017-08-26		PAdamage4	https://www.youtube.com/watch?v=EQvDue60Hf4&feature=youtu.be	Video	YouTube	Von Castor	"Drone footage of #Harvey damage in Port Aransas Tx."	Citizen journalism	N/A	Citizen journalism		Port Aransas, TX
2017-08-26	N/A	PA3damage	https://www.youtube.com/watch?v=uCEXGBdJigA&feature=youtu.be	Video	YouTube	Von Castor	"Drone footage of #Harvey damage in Port Aransas Tx."	Citizen journalism	N/A	Citizen journalism	N/A	Port Aransas, TX
2017-08-26		Hurricane Harvey Flooding 4K- San Leon, Texas	https://www.youtube.com/watch?v=R9t00ecYX8Q&feature=youtu.be	Video	YouTube	Paul Andrew Kennedy	"Drone video of some flooding in san leon"	Citizen journalism		Citizen journalism		San Leon, TX
2017-08-27			http://www.caller.com/story/weather/hurricanes/2017/08/27/exclusive-get-aerial-look-aransas-county-after-harvey/606260001/	Video	Corpus Christi Caller Times	Courtney Sacco and Matt Woolbright for Corpus Christi Caller-Times	Photojournalists for the Corpus Christi Caller Times.	Video shot for the Corpus Christi Caller Times.	Corpus Christi Caller Times.	Media	Corpus-Christi Caller Times.	Rockport Area, TX
2017-08-27			https://www.youtube.com/watch?v=2JuSrDF4bmo	Video	NBC News	NBC News	Video posted by NBC News. Unclear if shot by NBC News or "aggregated" from elsewhere. Video depicts extensive flooding in a Houston neighborhood in otherwise clear conditions. People are shown using kayaks to travel between houses.	Video used by NBC News. Unclear if video was shot for the news or by someone else for a different purpose.	N/A	Media	N/A	Houston, TX
2017-08-27			https://www.youtube.com/watch?v=dMMJnpvL7h4 https://twitter.com/brianemfinger/media	Video	CNN, Brian Emfinger	Brian Emfinger, @brianemfinger	Drone footage from Rockport, Texas.	Video depicts destruction in Rockport area.	CNN	Media	N/A	Rockport Area, TX
2017-08-27			https://twitter.com/NBCNews/status/901979177208991744	Video, Tweet	Aransas Pass Police Department, NBC News	Aransas Pass Police Department	Tweet posted by NBC News depicts video of destruction from Harvey in Aransas Pass, Texas. Video is attributed to the Aransas Pass Police Department.	Video depicts extensive flooding and property damage in Aransas Pass.	NBC News, Aransas Pass Pass Police Department	Media, Police and Fire	Aransas Pass Pass Police Department	Aransas Pass, TX
2017-08-27			https://twitter.com/NBCNews/status/901818498908905472	Video, Tweet	NBC News	Aryan Vikas Midas, @avmidas	Tweet posted by NBC News shows video shot by Aryan Vikas Midas of flooding in Buffalo Bayou Park in Houston.	Video depicts extensive flooding of Buffalo Bayou Park in Houston.	NBC News.	Media.	NBC News	Buffalo Bayou Park, Houston, TX
2017-08-27	09:11:00		https://twitter.com/YanniKouts/status/901794332293947392	Video, Tweet	Yannis Koutsomitis, CNN	Brian Emfinger, @brianemfinger	Tweet posted by Yannis Koutsomitis shows video by Brian Emfinger for CNN. Footage is presumably of Rockport, TX area.	Video depicts destruction of Harvey in Rockport Area - destryed homes, flooding, tipped over RVs and trailers.	CNN	Media.	CNN	Rockport, TX
2017-08-27	n/a		https://www.youtube.com/watch?v=quSQFZTvcOc	Video, YouTube	Dave McHatton	Dave McHatton	"A view of the flooded Hammersmith Neighborhood, Briarbend Park and Buffalo Bayou. DJI Mavic Pro."	Media, citizen journalism.	N/A	Media	N/A	Houston, TX
2017-08-27	12:00:00		https://www.youtube.com/watch?v=qlqhfqBLwQI&feature=youtu.be	Video	YouTube	Marco Luzuriaga	"Drone video of Brays Bayou in Houston Texas on August 27, 2017. Taken during a break in the rain associated with tropical storm Harvey."	Citizen journalism	N/A	Citizen journalism	N/A	Bray's Bayou, Houston, TX
2017-08-27	N/A	Hurricane Harvey Houston Flooding Drone Footage 4K HD	https://www.youtube.com/watch?v=ESeU0srPXJw&feature=youtu.be	Video	YouTube	121TheProject121 (YouTube handle)	"Hurricane Harvey Houston Flooding Drone Footage 4K HD: Houston Flooding in Energy Corridor at Eldridge Pkwy/Memorial Drive. Buffalo Bayou At the End."	Citizen journalism	N/A	Citizen journalism	N/A	Energy Corridor at Eldridge Pkwy/Memorial Drive, Buffalo Bayo, Houston, TX.
2017-08-27		Houston flood aerial video - South Mayde Creek @ Greenhouse Rd Aug 27, 2017	https://www.youtube.com/watch?v=JlCvSmb8s8o&feature=youtu.be	Video	YouTube, HurricaneTrack	HurricaneTrack. Description: "Since 1999, HurricaneTrack.com has been on the forefront of hurricane tracking news and information. Our videos cover past hurricanes as well as other severe weather and related events. We'll also post test video and other interesting clips such as time lapse movies and animations."	"Raw video from quadcopter of flooding from Mayde Creek at Greenhouse Rd and vicinity."	Citizen journalism, storm tracking.	N/A	Citizen journalism	N/A	Mayde Creek at Greenhouse Road, Houston, TX
2017-08-27		Hurricane Harvey Drone Footage of Houston Flooding | Houston Flood 2017	https://www.youtube.com/watch?v=8zXvQRdSSbI&feature=youtu.be	Video	YouTube	Americage. Description: "Americage TV is dedicated to exposing the truth behind the lies of our government."	"Pray for Houston, Texas. Drone footage of the Houston flood, the flooding path is unbelieveable. Hurricane Harvey 2017."	Citizen journalism		Citizen journalism		Houston, TX
2017-08-27		Drone Flyover of Arthur Storey Park in Houston, flooded by Hurricane Harvey	https://www.youtube.com/watch?v=xjHOBOAbVsE&feature=youtu.be	Video	YouTube	Jim P.	Drone flyover of flooded park.	Citizen journalism		Citizen journalism		Arthur Storey Park, Houston, TX
2017-08-27		8/27/2017 Hurricane Harvey Flooding	https://www.youtube.com/watch?v=pdSCvdproAw&feature=youtu.be	Video	YouTube	Aaron Nejera	"Some amateur shots taken with my drone of the Buffalo Bayou in west Houston on Briar Forest. Song is by MOOG from Mighty Car Mods."	Citizen journalism		Citizen journalism		Buffalo Bayou, West Houston, TX
2017-08-27		Part 1: Hurricane Harvey - The Texas Medical Center - AirLuxe Studios	https://www.youtube.com/watch?v=kPIfRdba2IM&feature=youtu.be	Video	YouTube	Airluxe Studios. Appears to be a small drone imagery services company.	"4K Highlight Reel (August 27, 2017) seen here: https://youtu.be/sWgwTWMEa5w Drone video (Part 1) of Hurricane Harvey at The Texas Medical Center, Houston, TX by AirLuxe Studios."	Citizen journalism		Citizen journalism		Texas Medical Center, Houston, TX
2017-08-27		Drone Video - Harvey Flooding SE Houston Sun 8/27	https://www.youtube.com/watch?v=X2GQPjznfb4&feature=youtu.be	Video	YouTube	Adam Rayburn	"SE Houston off 45S, Dixie Farm and Beamer."	Citizen journalism		Citizen journalism		Southeast Houston, TX
2017-08-27	N/A	Cypress Creek Flooding - August 27, 2017	https://www.youtube.com/watch?v=zuPmOmv4-ko	Video	YouTube	Gerry Morong	"Flooding in northwest Harris county."	Citizen Journalism		Citizen journalism		Cypress Creek, Northwest Harris County, TX
2017-08-27	2017-08-28	Drone Footage Captures Hurricane Harvey's Destruction in Houston	http://time.com/4918744/hurricane-harvey-houston-damage-drone/?utm_campaign=time&utm_source=twitter.com&utm_medium=social&xid=time_socialflow_twitter	Video	Time	DroneBase		Popular media		Popular media
2017-08-27		Harvey Aftermath in Houston	https://www.youtube.com/watch?time_continue=9&v=jUucaO6FfNA	Website	Youtube	Ahmed Gul	Civilian Journalism later reposted by FastCompany (https://www.fastcompany.com/40459703/hurricane-harvey-houston-texas-drone-video-flooding-beyond-anything-experienced?utm_content=buffer3d38e&utm_medium=social&utm_source=twitter.com&utm_campaign=buffer)	media
2017-08-28			https://twitter.com/USATODAY/status/902125644724699136	Video, Tweet	Corpus Christi Caller Times	Courtney Sacco and Matt Woolbright for Corpus Christi Caller-Times	Tweet posted by USA Today shows footage shot by Courtney Sacco and Matt Woolbright from the Corpus Christi Caller-Times of damage in Corpus Christi area.	Video depicts flooding and property damage along the coast in Corpus Christi.	Corpus Christi Caller Times.	Media	Corpus Christi Caller Times.	Rockport/Corpus Christi Area, TX
2017-08-28	09:19:00		https://twitter.com/Mailtrey/status/902158721643683842	Video, Tweet	Trey Broussard	Trey Broussard	Citizen journalist posts video of street flooding in Creekside at The Woodlands in Texas. "Drone vid of street flooding in Creekside @TheWoodlandsTex taken August 28 SpringCreek overflow @thewoodlands_tx #Harvey #Flooding"	Media, citizen journalism.	N/A	Media	N/A	The Woodlands, Houston Metro Area, TX
2017-08-28	16:08:00		https://www.facebook.com/aeroboticsUAS/posts/2029975393891331	Facebook Post		Aerobotics	Louisana drone company soliciting pilots for damage assessment in LA and Texas. "Hurricane Harvey UAV pilots need! We are looking to mobilize a team of 10-20 UAV pilots with their own equipment for damage assessment along the LA & TX coast. If you are available to fly this week, have a valid Part 107, licensed UAV(s), and live in the Gulf Coast area then please send an email to our Chief Pilot, D…	Damage assessment	Unclear	Damage assessment	Aerobotics	LA and TX coast
2017-08-28		Drone footage of the devastation of Hurricane Harvey in League City Texas.	https://www.youtube.com/watch?v=ZNw8_I21rQs&feature=youtu.be	Video	YouTube	Eric Overton	"This is near i45 in League City Texas near 518 and Nasa road 1."	Citizen journalism		Citizen journalism		League City, TX
2017-08-28		Drone Footage Of Hurricane Harvey Flooding In Houston 2017	https://www.youtube.com/watch?v=ggI6emonYvg&feature=youtu.be	Video	YouTube	Bored At Work, owned by "PJ." Description: "Bored at Work is the worldwide leader in funny, fail, compilations, entertaining, cool and bored at work videos. Bored at Work releases funny pranks, girls fails and compilations featuring all of the web's best videos. Join the global Bored at Work Nation. Leave a comment on any video and start meeting your fellow Bored at Work followers. Subscribe to t…	Evening drone video. Description: "Drone Footage Of Hurricane Harvey Flooding In Houston 2017!"	Citizen journalism		Citizen journalism		Houston, TX
2017-08-28	09:20:00	Tweet	https://twitter.com/paulluca/status/902158990490132481	Video	Twitter	Paul Luca	"@justinhendrix #houstonflood Monday drone footage SE/Southbelt/Sagemont off Beamer Rd. #houstonstrong"	Citizen journalism		Citizen journalism		Southeast Houston, TX
2017-08-28	N/A	Drone Footage of Airboat Rescue In Texas Floods	https://www.youtube.com/watch?v=Dzcbnm36zzk	Video	CNN, YouTube	Don't Drone Me Bro Productions	"Aerial footage taken by a drone shows one of the several airboat rescues fire officials in Houston have made. (Aug. 28)"	Citizen Journalism		Citizen journalism		Piney Point Village, TX
2017-08-28		Massive floods from Hurricane Harvey in Houston, TX!	https://www.youtube.com/watch?v=ONfJiaLMAuI	Video	YouTube	EVS Motors Co	"August 26, 2017 We are filming over the city of Houston, TX and Bellaire, TX using our DJI Mavic Pro Drone. You can see the devastation caused by Hurricane Harvey. Areas that haven't flooded in hundreds of years are now under water. This video is exclusive to EVS Motors YouTube channel. Use of this video will only be permitted with written permission from EVS Motors. To use this video email to i…	Citizen journalism				Houston TX, Bellaire, TX
2017-08-28		Stuck at a hotel in Houston Texas due to Hurricane Harvey flooding.	https://www.youtube.com/watch?v=7utp3IGdi-I	Video	YouTube	Mikey8567	"A over head drone view of the flooding outside the hotel I'm at, the service road and interstate 45 are flooded in this section. Can't leave the hotel due to the service road being flooded."	Citizen journalism				Service Road and Interstate 45, Houston, TX
2017-08-28	N/A	Video	http://www.theadvertiser.com/videos/weather/hurricanes/2017/08/28/exclusive-drone-footage-chemical-plant-flooding/105042452/	Video	The Advertiser	David D'Aquin, Scott Clause	Video depicts flooding at a chemical plant in Baystate, TX.	Journalism		Journalism		Baystate, TX
2017-08-28		McAllen ISD drone-operating team to assist with Hurricane Harvey relief	http://www.mcallenisd.org/news/mcallen-isd-drone-operating-team-to-assist-with-hurricane-harvey-relief/	Website	McAllen ISD	McAllen ISD Police Dept.	"A 2-man drone operating team from the McAllen ISD Police Dept. are going to assist with Hurricane Harvey search and assessment efforts. The team will leave Tuesday morning, August 29, and head to the Texas Gulf Coast area affected by Hurricane Harvey. The team will assist FEMA teams with search and rescue efforts plus damage assessments. The team will pack provisions, including food and water, f…	Damage assessment, Search and Rescue	FEMA
2017-08-29			https://twitter.com/joshdcaplan/status/902667022038953986	Video	Twitter	Josh Gremillion	"ABC NEWS: Drone footage shows scale of flooding near Texas' Brazos River; set to crest at 800 year high! #Harvey"					Sugar Land, TX
2017-08-29		Hurricane Harvey Katy, Texas Drone Footage	https://www.youtube.com/watch?v=Scm0Lut30iU	Video	YouTube	https://www.youtube.com/watch?v=HU5HTaLXqZM	"This video is the flood from Hurricane Harvey. I just got some drone footage from it. Hope You Enjoy!!"	Citizen journalism				Katy, TX
2017-08-30			https://www.facebook.com/BluebonnetElectric/videos/10155267671231943/	Video	Facebook	Bluebonnet Electric Cooperative	"A Bluebonnet field crew used a drone to carry a thin rope across 365 feet of a rain-swollen San Marcos River on Tuesday. Using the rope, they pulled power lines across and restored power to 47 members near Luling in Caldwell County. The drone gives Bluebonnet the ability to access areas, assess damage and restore power before flood waters fully recede."	Recovery				San Marcos River, Luling, Caldwell County, TX
2017-08-30		FBC Drone Footage: Brazos River at Richmond (1)	https://www.youtube.com/watch?v=MfUoOLUIDD0	Video	YouTube	Fort Bend County Office of Emergency Management, CRASAR	"Date: Aug 30, 2017 Location: River at Richmond Mission: UAS flight for river height survey. Source: Collected by the Texas A&M Engineering Experiment Station Center for Robot-Assisted Search and Rescue Roboticists Without Borders program."	Disaster assessment		Disaster assessment	Fort Bend County Office of Emergency Management	River in Richmond, TX
2017-08-30	07:10:00	Commercial drones face unprecedented test in Harvey's destructive wake	http://www.reuters.com/article/us-storm-harvey-drones/commercial-drones-face-unprecedented-test-in-harveys-destructive-wake-idUSKCN1BA1CE?platform=hootsuite	News Article	Reuters	AT&T	"AT&T Inc (T.N) said on Wednesday that it had begun using a fleet of 25 drones to look at cellphone towers in southeastern Texas, including Corpus Christi, that were hit by the hurricane. High-definition cameras on the drones allow AT&T engineers to look at damage to antennas and cables in areas where cell towers may not be reachable because of flooding, the company said."	Damage assessment			AT&T	Corpus Christi, TX
2017-08-31		Drone Footage of Hurricane Harvey Flooding a H.E.B. in Kingwood, Texas	https://www.youtube.com/watch?v=dyUKIO-Hdko	Video	YouTube	Jeremy Williams	N/A	Citizen journalism				Kingwood, TX
2017-08-31		Aftermath of Hurricane Harvey	https://www.youtube.com/watch?v=HU5HTaLXqZM	Video	YouTube	John Nyugen	"This is the flooding that resulted in Memorial, Houston TX. Drone flew in surrounding area of Memorial Drive and Gessner."	Citizen journalism				Memorial, Houston, TX
2017-08-31		FBC Drone Footage: Fort Bend EOC	https://www.youtube.com/watch?v=kiD880H1oy8	Video	YouTube	Fort Bend County Office of Emergency Management, CRASAR	"Date: Aug 31, 2017 Location: Fort Bend EOC Mission: UAS flight to examine the Brazos River in Richmond and vehicle fire on West Park. Source: Collected by the Texas A&M Engineering Experiment Station Center for Robot-Assisted Search and Rescue Roboticists Without Borders program."	Disaster assessment		Disaster assessment	Fort Bend County Office of Emergency Management	Brazos River, Richmond, TX, West Park, TX
2017-08-31	12:30:00	Pecan Grove Area Brazos River Flooding Harlem Rd at Hwy 90 August 31, 2017 1230pm	https://www.youtube.com/watch?v=hCIMxm025HA	Video	YouTube	Notmy Realname (Interesting that this person is concealing their identity)	"This Pecan Grove area drone footage was shot 12:30 pm on Thursday August 31, 2017. It shows the area south of Pecan Grove Harlem and Hwy 90 Richmond Texas."	Citizen journalism		Citizen journalism		Pecan Grove, Harlem, Highway 90, Richmond, TX
2017-08-31		FBC Drone Footage: Wagon Rd, Simonton, TX 8/31/17 (1)	https://www.youtube.com/watch?v=mb_PcsivvYQ	Video	YouTube	Fort Bend County Office of Emergency Management, CRASAR	"Date: Aug 31, 2017 The location of the missions was at 824 Wagon Rd in the City of Simonton, TX. The purpose of the UAV missions were to assess the community of Valley Bridge and its surrounding area. Source: Collected by the Texas A&M Engineering Experiment Station Center for Robot-Assisted Search and Rescue Roboticists Without Borders program."	Disaster assessment		Disaster assessment		Wagon Rd, Simonton, TX
2017-08-31		Drone teams from Alabama Power, sister companies join grid repair efforts in Texas	http://alabamanewscenter.com/2017/08/31/drone-teams-alabama-power-sister-companies-join-grid-repair-efforts-texas/	News Article	The Alabaman	Alabama Power	"Three teams of drone specialists from Alabama Power have joined others from the company who are helping CenterPoint Energy make repairs to the electrical system in hurricane- and flood-ravaged Houston. Four additional drone teams, from Alabama Power’s sister companies Georgia Power and Southern Company Services, also made the trip to Texas. The drones, technically known as unmanned aerial vehicl…	Damage assessment	CenterPoint Energy	Disaster assessment		Houston, TX
2017-08-31		Drone teams from Alabama Power, sister companies join grid repair efforts in Texas	http://alabamanewscenter.com/2017/08/31/drone-teams-alabama-power-sister-companies-join-grid-repair-efforts-texas/	News Article		Southern Company Services	"Three teams of drone specialists from Alabama Power have joined others from the company who are helping CenterPoint Energy make repairs to the electrical system in hurricane- and flood-ravaged Houston. Four additional drone teams, from Alabama Power’s sister companies Georgia Power and Southern Company Services, also made the trip to Texas. The drones, technically known as unmanned aerial vehicl…		CenterPoint Energy
2017-08-31		Drone Industry Aids Red Cross in Hurricane Harvey Response	https://dronelife.com/2017/08/31/drone-industry-aids-red-cross-hurricane-harvey-response/	News Article	DroneLife	Vigilant Aerospace	"The FAA has issued a temporary flight restriction (TFR) over the areas hit by Hurricane Harvey. But the Red Cross unmanned aircraft response team, organized by professional drone photography company PropellerHeads, is flying under an FAA COA in coordination with the Texas Air Operations Center and Unified Command to provide vital overhead views of the disaster. Kraettli Epperson, CEO of industry…	Air safety services				Houston, TX
2017-08-31		Broadcasters’ Harvey Coverage Aided by Measure Drone Services	http://www.tvtechnology.com/news/0002/broadcasters-harvey-coverage-aided-by-measure-drone-services/281744#.WamnbTwz73Y.twitter	Magazine	TV Technology	Measure Drone Services	Measure is flying for media - one local and one national broadcaster is contracting out drone services.	Media				Houston, TX
2017-09-02		Volunteers Help Rescue Horses in Harvey Floodwaters	http://www.wfmynews2.com/life/pets/volunteers-help-rescue-horses-in-harvey-floodwaters/470308128	Website	WFMY News 2	WFAA Drone Team	WFAA media company has hired their own drone pilots to fly over affected areas and generate content for their news programming	Media				Wharton County, TX
2017-09-03		It wasn't just Texas: Drone footage reveals devastation caused by Hurricane Harvey in North Carolina	http://www.dailymail.co.uk/news/article-4849460/Drone-footage-reveals-Harvey-devastation-North-Carolina.html	Website	Youtube	Patrick Priest at Above Carolina (AboveCarolina.com)	"Eerie drone footage has captured the devastation caused by Tropical Storm Harvey which also destroyed homes in North Carolina. Harvey ripped through central North Carolina on Friday afternoon with winds of up to 90 miles per hour. The town of Sanford was one of the hardest hit with dozens of homes and businesses destroyed or damaged."	Media				Sanford, NC
2017-09-02		Lumberton, TX WHY69 S. Sept 2nd Post Harvey Flooding	https://www.youtube.com/watch?v=hEiaqslkENs	Website	Youtube	Reagan Gillespie	"Sept. 2nd Lumberton drone video of the day HWY 69 SOUTH. Share this video to ENCOURAGE everyone around you. You are not DEFEATED. You are not OVERCOME. You will RISE ABOVE. BELIEVE. This storm does not DEFINE you. Nor will it MAKE YOU. Keep the faith. STAY STRONG TEXAS. Everything you have gone through has PROPELLED you into the next dimension. You are going to survive this breaking point. You h…	Citizen journalism				Lumberton, TX
2017-09-03		Rockport, TX - Before and After Hurricane Harvey - Aerial Drone Video	https://www.youtube.com/watch?v=ACPF1rqE30w	Website	Youtube	Weston Eddins	"Aerial footage of Rockport, TX before and after hurricane Harvey. The destruction down there is beyond belief. This is just a small area just outside of town to give a good idea of the destructive power of Harvey. I did not want to fly around Downtown Rockport as they have enough going on there already."	Citizen journalism				Rockport, TX
2017-09-03		Hurricane Harvey drone footage. Brazoria County CR31	https://www.youtube.com/watch?v=Hp_Z2F7yQfc	Website	Youtube	Sourc3canna	"i used my drone to get a view of cr 31 the Brazos river and Oyster creek can be seen mixing with rain water from the recent storm."	Citizen journalism				Brazos River, Oyster Creek, TX
2017-09-03		Drone footage of Hurricane Harvey Flooding in Houston 2017 Kingwood	https://www.youtube.com/watch?v=aF_Dn23tw6Q	Website	Youtube	Ben Carrillo	"Drone Footage of Hurricane Harvey Flooding In Houston 2017 Kingwood."	Citizen journalism				Kingwood, Houston, TX
2017-09-03		Hurricane Harvey Memorial Bend Update 2 part 2	https://www.youtube.com/watch?v=4XvNzQ5W5co	Website	Youtube	Jason Rivera	"Drone footage of the City Centre/Memorial Areas. The water is beginning to recede."					City Centre, Memorial Area, Houston, TX
2017-09-03		Hurricane Harvey -The Aftermath - 090317	https://www.youtube.com/watch?v=gTikePMRu6o, https://www.facebook.com/coty.basinger.5/videos/10100484613030429/	Website	Youtube	Coty Basinger http://www.facebook.com/coty.basinger.5		In video, pilot's friend explains that "someone asked for footage down here, it looks pretty bad." Helicopter is flying in same vicinity as drone, and pilot "makes sure I stay by the treeline." Drone footage may be being used for relief fundraising through the "Apostalic Kingdom Alliance."				Taft Neighborhood, Walton Neighborhood, Lumberton, TX
2017-09-03		2017 0903 JJSBH	https://www.youtube.com/watch?v=u3qfkLIAdpM	Website	Youtube	MSAI Drone Services, Mike Stone.	"Aftermath of Harvey. SH-99 @ Brazos River."	Citizen journalism.				SH-99 at the Brazos River, TX.
2017-09-03		Professional drone pilots join Harvey rescue effort	https://www.youtube.com/watch?v=8OLSjNNtL8I	TV/Website	Youtube	Brett Velicovich flies for some SAR group and is interviewed about it by Universal News source						N/A

## Sheet: Sheet5
Day Posted	Time Posted	Title	URLS	Source Type	Media Platform/Source	KNOWN TEAMS/INDIVIDUALS FLYING DRONES	GENERAL DESCRIPTION OF FLIGHT/PURPOSE	STATED PURPOSE OF DRONE USE	DRONE USED	COORDINATING/WORKING WITH?	IMAGERY USED FOR?	WHO REQUESTED IMAGERY?	KNOWN LOCATIONS	OTHER MEDIA/LINKS
2017-09-10		Drone footage of drained Bayshore Boulevard in Tampa.	https://twitter.com/Dylang_1/status/906951289929691137	Video	Twitter	Dylan Gorman, @dylang_1	"Drone footage of bayshore drained #irma #IrmaFlorida #tampa #hurricaneimra."	Hobby assessment.					Tampa, FL
2017-09-11		"FPV Drone Flying over Kissimme FL Flooded area after Hurricane Irma."	https://www.youtube.com/watch?v=uBp_xyacLCg&feature=youtu.be	Video	YouTube	JCTorres	"Quick Flight to see how far the floods goes across buenaventura lakes road in Kissimmee Florida after Hurricane Irma." FPV hobbyist shoots video with small drone.	Hobby assessment.	FPV hobby drone (likely DIY).		Hobby assessment		Kissimmee, FL
2017-09-11		"Hurricane Irma Damage Drone Video | Hollywood, FL"	https://www.youtube.com/watch?v=qvNkNY8zQBI&feature=youtu.be		YouTube	JTCfilms	"Post Hurricane Irma footage in Hollywood, Florida. Drone footage and ground footage of some of the damage that was done. For any and all of your video needs, visit JTCfilms.com. Contact me for roof inspections, real estate video and photo & more!"	Hobby assessment.			Hobby assessment		Hollywood, FL
2017-09-12		Hurricane Irma drone video: Irma wrecks Southwest Florida neighborhoods	https://www.youtube.com/watch?v=5FWenrtnfFk	Video	USA Today	Rodney White, Michael Zamora, Des Moines Register	"Drone footage shows the destruction left by Hurricane Irma in the Leawood Lakes and Cape Sable Lakes neighborhoods of Naples. Video by Rodney White and Michael Zamora."						Leawood Lakes, Cape Sable Lakes neighborhoods of Naples, FL
2017-09-13	17:55:00	Facebook post warning residents of Alachua County about flooding.	https://www.facebook.com/1533952206931460/videos/1901109556882388/	Video	Facebook	Alachua County Fire Rescue Technical Services	"This is drone footage of the flood area. Water levels of the Santa Fe River are rising to unprecedented levels. If you or someone you know lives North of 441 and West of SR121, there is a mandatory evacuation."	Damage assessment.			Media outreach, damage assessment.	Alachua County Fire Rescue Technical Services	Santa Fe River, Alachua County, FL
2017-09-14		"Hurricane Irma Restoration Drone Footage"	https://www.youtube.com/watch?v=P0a7tgCe-P0	Video	YouTube	Florida Power and Light	"Drone footage 9-13-17." Video shows downed power lines and lineman crews working to repair them.	Media.			Media outreach	Florida Power and Light
2017-09-15		IRMA DAMAGE - GOODLAND - Via Drone	https://www.youtube.com/watch?v=472BkBykmBM	Video	YouTube	Brian Housewert, Captain House		Hobby assessment.					Goodland, FL
2017-09-15		"Drone Video: Islamorada - Bud N Mary''s Marina, Lazy Days and nearby locations."	https://www.youtube.com/watch?v=pbmKii3Kt0Y&feature=youtu.be	Video	YouTube	John Staten	"Drone Video 9-13-17; Aerial footage of Bud N' Mary's Marina, Lazy Days, and nearby locations."	Hobby assessment.			Hobby assessment		Islamorada, FL
2017-09-17		Flooding From Hurricane Irma Lingers in Bonita Springs, FL	https://www.youtube.com/watch?v=025k_2_zzDU	Video	YouTube	Kiley Bergin, Cape Drones	Video of lingering flooding in Bonita Springs.	Media.					Bonita Springs, FL
2017-09-17		"Post Hurricane Irma on Anna Maria Island - Florida"	https://www.youtube.com/watch?v=nL7fWaodbo0&feature=share	Video	YouTube	FLDroneAdventures	"This is some footage from 2 days after Hurricane Irma hit the island. I am surprised how little damage as present on this island."	Hobby assessment.			Media, hobby		Anna Maria Island, FL
2017-09-18		Goodland, FL - 7 Days After Irma	https://www.youtube.com/watch?v=TT5ShqN_who	Video	YouTube	Jon Walker	"This video is a high level view of some damage caused by hurricane Irma in September of 2017. This is a very strong community whom will rebuild and make this community better than ever. Please help the residents and volunteers in any way that you can."	Hobby assessment.					Goodland, FL
2017-09-18		"Chubb Responds to Irma"	https://www.youtube.com/watch?v=WPBY7OA8eOo&feature=youtu.be	Video	YouTube	Chubb Insurance	Insurance inspection. "Chubb is using drone technologies to reach difficult areas in Florida."	Insurance inspection.	DJI Inspire 2			Chubb Insurance	Florida
2017-09-19		"Flooding associated with Hurricane Irma"	https://www.youtube.com/watch?v=XDi5PsPy2c0&feature=youtu.be, https://twitter.com/AlachuaCounty	Video	YouTube	Alachua County Fire Rescue Technical Services	"The talented drone operators at Alachua County Fire Rescue put together this footage of how flood waters affected... "	Damage assessment.			Media outreach, damage assessment.	Alachua County Fire Rescue Technical Services	Alachua County, FL
2017-09-21	01:34:00	After Irma: Drone pilot returns from Caribbean relief mission	http://www.cbs8.com/story/36417469/after-irma-drone-pilot-returns-from-caribbean-relief-mission	Video, Article	CBS 8 News	Drew Goodwin, Emergency Response Drones	San Diego resident Drew Goodwin went to the island of Tortola with a drone "to help rescue workers check remote locations."	Disaster recovery.		Rescue workers in Tortola.			Tortola
2017-09-25		"Post-Hurricane Irma Home Roof and Property Inspection"	https://www.youtube.com/watch?time_continue=1&v=pl2pXpPnV0c	Video	YouTube	Drone Dogs	"Post-Hurricane Irma Home Roof and Property Inspection. Inspecting the roof and surrounding property. Lots of trees down and you are able to see more damage than if you were on the ground. Very useful tool for room and damage assessments. DroneDogsMedia.com"	Home inspection.					Florida Keys, FL
2017-09-16	04:54:00	"EXCLUSIVE: Dramatic video of devastation wreaked by Hurricane Irma as 'entire' Caribbean island of St Maarten is flattened"	http://www.dailymail.co.uk/news/article-4890268/Dramatic-footage-Hurricane-Irma-s-St-Maarten-s-damage.html	Video	Daily Mail	Daily Mail	"Our drone exposed the scale of the carnage, with top-of-the-range pleasure boats flung onto dry land or piled on top of each other by the wind. Entire houses had been flattened. Thousands of people could be seen stuck in traffic jams as they desperately tried to secure for basic necessities before the three o’clock curfew."	Media.			Media		St Maarten
2017-09-15		FAA Works with Florida Drone Operators to Speed Hurricane Recovery	https://www.faa.gov/news/updates/?newsId=88770&omniRss=news_updatesAoc&cid=101%20_N_U	Press Release	FAA	Air National Guard	"For example, the Air National Guard used drones normally tasked for combat operations to perform aerial surveys. The drones allow the Guard to assess disaster-stricken areas quickly and decide which are the most in need of assistance."	Damage assessment.		FEMA, Florida state government.	Damage assessment.		Florida
2017-09-16		FAA Works with Florida Drone Operators to Speed Hurricane Recovery	https://www.faa.gov/news/updates/?newsId=88770&omniRss=news_updatesAoc&cid=101%20_N_U	Press Release	FAA	U.S. Customs and Border Protection	"Similarly, U.S. Customs and Border Protection sent drones from Corpus Christi to Florida to help map areas in Key West, Miami and Jacksonville, using radar to survey geographic points on infrastructure such as power plants for The Federal Emergency Management Agency."	Damage assessment.	Predator MQ-9	FEMA, Florida state government.	Damage assessment.		Key West, Miami, Jacksonville.
2017-09-12		"New Airbus Aerial Technology Impacts Hurricane Irma Recovery Efforts'	http://www.airbus.com/newsroom/press-releases/en/2017/09/airbus-helps-hurricane-irma-recovery.html	Press Release	Airbus Aerial	Airbus Aerial	"As residents and insurers in the southeastern United States begin to consider recovery efforts following Hurricane Irma, Airbus Aerial is prepared to help by providing insurance companies free initial access to its library of aerial base maps and data analytics of the affected region.This effort duplicates work the company has already begun with insurers in the Houston, Texas area following Hurr…	Damage assessment, insurance assessment.			Insurance assessment.

## Sheet: Timeline
DAY	MAIN EVENTS OF DAY	KNOWN TEAMS/INDIVIDUALS FLYING DRONES	GENERAL DESCRIPTION OF DRONE ACTIVITY ON DAY	WHO ARE TEAMS COORDINATING WITH?	COORDINATING W/ GOV, STATE, MEDIA, INDEPENDENT?	STATED PURPOSE OF DRONE USE	WHO REQUESTED IMAGERY?	KNOWN LOCATIONS	PLANNED LOCATIONS AS OF DATE	SOURCES	MEDIA/LINKS FROM DAY
2017-08-26	Hurricane Harvey makes landfall in Texas, headed towards Rockport.
2017-08-27
2017-08-28	FAA COA issued on emergency basis for UAV operations by approved volunteer teams in Texas.
2017-08-29
2017-08-30			FAA states in Tweet at 3:34 PM that it is approving news gathering drone flights with coordination from SOSC. (https://twitter.com/i/web/status/902977905923379200) FAA issues NOTAM for Houston at 0453 UTC. (http://tfr.faa.gov/save_pages/detail_7_3416.html) FAA issues NOTAM for Rosenberg at 1853 UTC. (http://tfr.faa.gov/save_pages/detail_7_4182.html) FAA issues NOTAM for Crosby at 1533 UTC. (http:…
2017-08-31	FAA states it has issued 43 UAS authorizations to drone operators supporting the response and recovery (https://www.fastcompany.com/40459703/hurricane-harvey-houston-texas-drone-video-flooding-beyond-anything-experienced?utm_content=buffer3d38e&utm_medium=social&utm_source=twitter.com&utm_campaign=buffer).		8 approvals: railroad company to survey damage along a major rail line; 5 to oil or energy companies. Local FD and couny emergency mgnt officials are using them to assess infrastructure damage, state environment officials are looking at flooding and drainage, cell tower operators, insurance companies, 4 media outlets
2017-08-31		Parker Gyokeres, Daniel Herbert.	Parker Gyokeres, FB post, 20:35: UPDATE: The massive flooding in Beaumont has forced the Red Cross here in Houston to divert all available assets to emergency evacuation operations for the Beaumont/Port Arthur region. The drones for good team was supporting Disaster Assessment teams around Houston who were pulled to support the evacuation. As a result, we are temporarily suspending our aerial sup…	American Red Cross
2017-09-01	TFR issued at 0300 UTC from September 1st to September 10th around Beaumont and Port Arthur, TX. (http://tfr.faa.gov/save_pages/detail_7_5235.html).		Non-government UAS teams reportedly grounded due to Texas privacy laws.
2017-09-02
2017-09-03
2017-09-04
2017-09-05
2017-09-06
2017-09-07
2017-09-08
2017-09-09
2017-09-10
2017-09-11
2017-09-12
2017-09-13
2017-09-14
2017-09-15
2017-09-16
2017-09-17
2017-09-18
2017-09-19
2017-09-20
2017-09-21
2017-09-22
2017-09-23
2017-09-24
2017-09-25
2017-09-26
2017-09-27
2017-09-28
2017-09-29
2017-09-30
2017-10-01
2017-10-02
2017-10-03

## Sheet: Articles
Link(s)	Title	Type	Source	Description	Excerpt	Day	Time	Location	Other Info
https://www.nbcnews.com/tech/innovation/faa-search-and-rescue-drone-suit-could-have-widespread-impact-n87776	FAA Search-and-Rescue Drone Suit Could Have Widespread Impact	News Article	NBC News	Article about Texas Equusearch FAA lawsuit around SAR drones from 2014.	"A search and rescue group is suing the Federal Aviation Administration after the government agency ordered the volunteer outfit to stop using drones, and the case could have ramifications for civilian drone operators across the country. Soaring 400 feet above quarries, fields and open lakes, a fixed-wing Spectra drone equipped with a camera can cover large areas much faster than people on the gr…	2014-05-11
http://www.dallasobserver.com/news/texas-anti-drone-privacy-laws-are-hampering-journalists-and-citizens-9272138	What You Need to Conquer to be a Drone Journalist in Texas: An Airman's Test, Privacy Laws and Gravity	News Article	Dallas Observer	Description of issues with Texas drone laws.	"The company beat the charges — county officials trespassed during the initial investigation — but the case became a watershed example of how unmanned aircraft could be used for environmental activism, citizen journalism and media reporting. Two years later, the Texas Legislature created a law that appears to make all that sort of thing illegal. The 2013 Texas Privacy Act specifically calls out d…	2017-03-21
https://jrupprechtlaw.com/texas-drone-laws?fref=gc&dti=404928999633161	Texas Drone Laws 2017	Website	Rupprecht Law	Description of TX drone law.	"Texas Government Code Chapter 423. USE OF UNMANNED AIRCRAFT Sec. 423.001. DEFINITION. In this chapter, “image” means any capturing of sound waves, thermal, infrared, ultraviolet, visible light, or other electromagnetic waves, odor, or other conditions existing on or about real property in this state or an individual located on that property. Added by Acts 2013, 83rd Leg., R.S., Ch. 1390 (H.B. 91…	2017-06-19
https://www.faa.gov/news/updates/?newsId=88705	The FAA Prepares for Hurricane Harvey	News & Updates from Organization	FAA	Notice to aviatiors regarding preparation for Hurricane Harvey by FAA.	"The FAA warns unauthorized drone operators that they may be subject to significant fines if they interfere with emergency response operations. Flying a drone without authorization in or near the disaster area may violate federal, state, or local laws and ordinances, even if a Temporary Flight Restriction (TFR) is not in place. Allow first responders to save lives and property without interferenc…	2017-08-25	N/A
https://twitter.com/TXMilitary/status/901557340150915073	Tweet from Texas Military Dept.	Twitter	Twitter	Tweet imploring people to avoid flying drones during Harvey response without authorization.	"#ALERT: We are seeing civilian drones that pose EXTREME risks to our rescue pilots and crews in high need areas. @FAANews #Harvey #TMDHarvey"	2017-08-26	17:29:00	Austin, TX
http://www.chron.com/news/houston-weather/hurricaneharvey/article/As-Tropical-Storm-Harvey-rescues-mount-FAA-warns-12024472.php?cmpid=twitter-tablet	FAA warns to keep drones out of the sky as Tropical Storm Harvey rescues mount	News Article	Houston Chronicle	Re-hash of FAA release.	"The FAA warned this week that those using drones could be fined significantly for interfering with emergency response operations via air. Helicopters have enough trouble navigating urban areas in inclement weather without a drone getting in the way. "	2017-08-27	16:22:00	N/A
https://www.theguardian.com/us-news/live/2017/aug/28/ex-hurricane-harvey-houston-flooded-as-catastrophe-unfolds-in-texas-latest-updates https://www.theguardian.com/us-news/live/2017/aug/28/ex-hurricane-harvey-houston-flooded-as-catastrophe-unfolds-in-texas-latest-updates?page=with:block-59a40dbbe4b01cebc9e18048#liveblog-navigation	Tropical storm Harvey: Texas's entire National Guard activated – live	News Article	The Guardian	Live update feed from the Guardian.	"Paul Zukunft, commander of the US coast guard, said thousands of lives are being saved by his crews. He said he was concerned by the number of drones in an already crowded airspace. He warned that the using private drones could hamper rescue efforts."	2017-08-28	07:42:00	N/A
https://www.bostonglobe.com/news/nation/2017/08/28/what-harvey-damage-looks-like-from-sky-despite-faa-warning-drones/56kfyKZtASYUe732XgW2bJ/story.html	What Harvey’s damage looks like from the sky — despite FAA warning on drones	News Article	The Boston Globe	Article compiling different drone videos and photos from Hurricane Harvey.	"As rising water from Hurricane Harvey continues to devastate Houston, dramatic images are appearing online — including aerial footage captured by drones. But the Federal Aviation Administration is asking people not to fly the remote-controlled aircraft amid emergency operations, tweeting, “#Harvey Info: The #FAA does not want you to fly #drones in the aftermath of #Harvey. Allow 1st responders t…	2017-08-28	N/A	N/A
http://www.slate.com/blogs/future_tense/2017/08/29/insurance_companies_will_fly_drones_after_hurricane_harvey.html	Insurance Companies Are Preparing Fleets of Drones to Assess the Damage of Harvey	News Article	Slate	Describes insurance drones.	"More than 2 million people live in Houston, and as many as 13 million live in the wider region affected by the storm. That means millions will probably get paid out by insurance companies. But this year, instead of relying on insurance adjusters with hardhats and clipboards to climb onto claimants’ roofs and decide what they are owed, insurance companies in many cases will use drones to inspect …	2017-08-29	15:11:00
http://gizmodo.com/hurricane-harvey-drone-footage-is-absolutely-heartbreak-1798490793	Hurricane Harvey Drone Footage Is Absolutely Heartbreaking	News Article	Gizmodo	Compilation of drone videos of Harvey.	"We’ve all seen plenty of heartbreaking images from Texas this weekend, as vicious floods continue to destroy lives and property in the wake of Hurricane Harvey. But some of the most chilling footage has been taken from the sky, as hobby drones in the region document the devastation that’s still taking place."	2017-08-29	07:35:00
http://www.reuters.com/article/us-storm-harvey-drones/commercial-drones-face-unprecedented-test-in-harveys-destructive-wake-idUSKCN1BA1CE?platform=hootsuite	Commercial drones face unprecedented test in Harvey's destructive wake	News Article	Reuters	Description of drone flights	"AT&T Inc (T.N) said on Wednesday that it had begun using a fleet of 25 drones to look at cellphone towers in southeastern Texas, including Corpus Christi, that were hit by the hurricane. High-definition cameras on the drones allow AT&T engineers to look at damage to antennas and cables in areas where cell towers may not be reachable because of flooding, the company said. Allstate Corp (ALL.N), t…	2017-08-30	07:10:00
http://www.mysanantonio.com/business/technology/article/Drones-used-on-a-large-scale-to-assess-Harvey-12162825.php	Drones used on a large scale to assess Harvey damage	News article	My San Antonio	News article about drone use in Harvey	"Because of Hurricane Harvey’s wide swath of devastation, many companies will deploy fleets of drones — some for the first time — in place of humans to help quickly assess the damage. It’s the first wide-scale use of drones to measure such damage since the Federal Aviation Administration OK’ed the technology for commercial use in 2016. This will be the first time Farmers Insurance will use its dr…	2017-08-30
https://www.axios.com/drones-deployed-in-harvey-response-2480006691.html	How drones are being deployed after Harvey	News article	Axios	News article about drone use in Harvey	"Drone inspectors: Outside of disaster recovery, one of the fastest-growing uses for commercial drones is to inspect infrastructure, property and equipment. That's how companies and local government officials are putting drones to use, especially in badly flooded areas that are still too dangerous for people to venture into."	2017-08-30
http://fortune.com/2017/08/30/hurricane-harvey-drones-insurance/	How Allstate and Farmers Insurance Will Use Drones to Assess Damage From Hurricane Harvey	Article	Fortune	discussion of use of drones for insurance damage assessment.	"Fleets of commercial drones are primed to hover over the destruction from Tropical Storm Harvey in an unprecedented test of unmanned aircraft's ability to assess billions of dollars in damage for the insurance industry and accelerate payouts for harried policyholders. "Harvey is an opportunity to see whose drones are capable and whose are merely toys," said George Mathew, chairman and chief exec…	2017-08-30
https://www.usatoday.com/story/news/2017/08/31/drones-contribute-harvey-recovery-within-limits/622551001/	Drones prove useful to Harvey recovery with restrictions	News Article	USA Today	News story on Harvey drone response and legal restrictions.	"After Harvey swept through, the FAA authorized federal, state and local officials to use drones to assess damage and prioritize recovery efforts. Eight approvals went to a railroad company to survey damage along tracks running through Houston. Five went to oil or energy companies to look for damage to fuel tanks, power lines and other facilities. Emergency-management officials are checking damag…	2017-08-31	17:43:00
https://www.usatoday.com/story/news/nation-now/2017/08/31/watch-drone-footage-hurricane-harveys-damage/621097001/	Hurricane Harvey has devastated the Texas Gulf Coast. Here is the wreckage from a drone	News Article	USA Today	Compilation of drone videos of Harvey.	"The USA TODAY Network has deployed drones to help tell the story of Hurricane Harvey and its aftermath along the Gulf Coast. Here are some of the locations captured by this new technology:"	2017-08-31	20:20:00
http://www.tvtechnology.com/news/0002/broadcasters-harvey-coverage-aided-by-measure-drone-services/281744#.WamnbTwz73Y.twitter	Broadcasters’ Harvey Coverage Aided by Measure Drone Services	Magazine article	TV Technology	Industry journal article about news stations contracting out drone piloting services to Measure.	"HOUSTON—As national and local broadcasters prepared and made their way down to Texas prior to Hurricane Harvey making landfall, some drone crews from Measure made the trek to provide their services in covering of the historic storm. Enlisted by a national network and a local Houston station, Measure helped provide the public with visuals of what is going on and what areas may or may not be safe.…	2017-08-31
https://www.scientificamerican.com/article/could-samaritan-drone-aircraft-help-hurricane-harvey-rescuers/?utm_source=twitter&utm_medium=social&utm_campaign=sa-editorial-social&utm_content=&utm_term=&sf110877212=1	Could Samaritan Drone Aircraft Help Hurricane Harvey Rescuers?	Magazine article	Scientific American	Magazine article about controversy over drone use in Harvey	"Sidelining private drone use in rescue areas is not without controversy. Advocates for the technology want the FAA to find ways for civilian drones to coordinate with first responders searching for people who are still trapped, and possibly to deliver medical supplies and food to victims waiting for help. “Though the perceived risk of colliding with a drone may significantly hamper operations by…	2017-09-01
http://dronedj.com/2017/09/01/verizon-att-drones-assess-damage/	Verizon and ATT use drones to assess damage after Hurricane Harvey	Article	Drone DJ.com	Damage assessment use of drones by mobile companies post Harvey.	"Often times drones make the news in not so great ways; somebody spies on a neighbor or a drone crashes to the ground during a bicycle race (1:40). So it’s good to see when drones make the news in a positive way. Both Verizon and ATT are deploying drones on a large scale to quickly repair and restore their network after Hurricane Harvey. Especially after the expansive flooding that occurred, many…	2017-09-01
https://www.wsj.com/articles/drones-play-increasing-role-in-harvey-disaster-recovery-efforts-1504474194	Drones Play Increasing Role in Harvey Recovery Efforts	Newspaper article	Wall Street Journal	Overview of drone use in Harvey, notes that the FAA processed exemptions very quickly.	"For drone users, Hurricane Harvey is likely to be the event that propelled unmanned aircraft to become integral parts of government and corporate disaster-recovery efforts. In the first six days after the storm hit, the Federal Aviation Administration issued more than 40 separate authorizations for emergency drone activities above flood-ravaged Houston and surrounding areas. They ranged from ins…	2017-09-04	18:51:00
http://blogs.discovermagazine.com/drone360/2017/09/11/flying-drone-in-hurricane/	This Is What It’s Like Flying a Drone in the Eye of a Hurricane	Article	Discover		"Brian Emfinger is a lifelong storm chaser, and as a photojournalist and drone pilot for KATV in Little Rock, Arkansas, his work takes him places other people would flee. He was in Rockport, Texas, when Harvey came onshore. He flew his drone after the eye passed overhead, gathering gripping shots of the aftermath across the region. But as Emfinger geared up to chase Hurricane Irma into Florida, h…	2017-09-11
http://thedronegirl.com/2017/09/16/7-ways-drones-helping-hurricane-irma-harvey-recovery-experts/?utm_content=bufferf3db2&utm_medium=social&utm_source=twitter.com&utm_campaign=buffer	7 WAYS DRONES ARE HELPING HURRICANE IRMA, HARVEY RECOVERY EXPERTS	Article	Dronegirl.com	Overview of ways drones are being used in Irma aftermath.	"Hundreds of drones are being used for hurricane recovery efforts, whether for surveys, helping with insurance claims, restoring power and more. “Essentially, every drone that flew meant that a traditional aircraft was not putting an additional strain on an already fragile system,” FAA Administrator Michael Huerta said during a speech at Interdrone. “I don’t think it’s an exaggeration to say that…	2017-09-16
https://www.nasa.gov/centers/armstrong/features/drones_assist_harvey_recovery_efforts.html	NASA Commercialized Technology Assists Hurricane Harvey Recovery Efforts	Press Release	NASA		"NASA commercialized technology enabled vital bird’s eye views of the Houston disaster areas left in the wake of Hurricane Harvey that helped first in the search and rescue mission and then in damage assessment. The unmanned aircraft systems (UAS) detect and avoid technology (DAA) developed and flight tested at NASA Armstrong Flight Research Center in California used in Texas fulfils a primary go…	2017-09-18
https://www.versustexas.com/criminal/drone-laws-in-texas/?fref=gc&dti=404928999633161	Drone Laws in Texas: The Criminal and Civil Consequences of Operating Drones	Website	Varghese Summersett PLLC	Description of TX drone law.	"You can fly a drone in areas unless otherwise restricted. The FAA regulates airspace over 400 feet. The FAA has developed an app for iPhone and Android users that helps recreational drone operators determine safe areas to fly their drones.The app is now available in both the App Store and Google Play Store. Texas has restrictions on making recordings on privately owned property. The Texas Privac…	N/A
https://www.droneup.com/harvey/	DroneUp: Hurricane Harvey Support Center	Organization	DroneUp	Website attempting to organize volunteer drone pilots for Harvey response.	"DroneUp is a community of safety conscious, community-minded drone enthusiasts. Our app allows drone operators to be alerted when emergencies arise where drone volunteers are needed - Search and Rescue, lost/missing pets, first responders Unless you are specifically directed by us or recognized authorities, please do not fly any UAV's in the disaster area. We are actively preparing to respond. W…	N/A
https://recovers.org/	Recovers	Website	Recovers	Website organizing disaster relief, operating in Harvey.	Website organizing disaster relief, operating in Harvey.	N/A
https://uas-faa.opendata.arcgis.com/	FAA UAS Data Delivery System	Website	FAA	FAA website sharing FAA use data with the public.	"The FAA UAS Data Delivery Service is an FAA-enabled web service that makes data available in CSV, JSON, KML, Shapefile formats to meet the needs of developers and other stakeholders. The description and terms of use for each data set that is available here can be found on the individual page specific to that data. The FAA is dedicated to providing the public with data to spur innovation, provide…	N/A
https://hifld-dhs-gii.opendata.arcgis.com/	Homeland Infrastructure Foundation-Level Data (HIFLD)	Website	US Department of Homeland Security	Site provides national geospatial data to the public.	"This site provides National foundation-level geospatial data within the open public domain that can be useful to support community preparedness, resiliency, research, and more. The data is available for download as CSV, KML, Shapefile, and accessible via web services to support application development and data visualization. For updates about HIFLD data, guidance on metadata, and known shapefile…	N/A
http://money.cnn.com/2017/09/23/technology/hurricanes-drones/index.html	Drones are more helpful than ever in hurricane-ravaged Texas and Florida	Article	CNN	Article on use of drone technology during disaster response, with particular emphasis on insurance use cases.	"It's only been fairly recently that commercial drone technology has advanced enough to take on this task on a large economic scale. And the insurance industry is just beginning to fully embrace it. "I think we can say there's an unprecedented number of insurance companies using an unprecedented number of drones to service more and more policyholders," said Tom Karol, general counsel for the Nati…	2017-09-25	09:34:00
https://www.faa.gov/news/updates/?newsId=88770&omniRss=news_updatesAoc&cid=101%20_N_U	FAA Works with Florida Drone Operators to Speed Hurricane Recovery	Press Release	FAA	FAA provides general overview of its efforts to coordinate drone mapping of disaster-effected areas.	"When Irma’s winds and floodwaters damaged homes, businesses, roadways and industries, a wide variety of agencies sought Federal Aviation Administration authorization to fly drones in the affected areas. The FAA responded quickly, issuing a total of 132 airspace authorizations as of today to ensure the drones can operate safely. For example, the Air National Guard used drones normally tasked for …	2017-09-15		N/A
http://wsvn.com/news/local/7news-drone-offers-birds-eye-view-of-key-west-landmarks-post-irma/	7News drone offers bird’s-eye view of Key West landmarks post-Irma	Article	7 News	7 News describes drone flight over Key West after Irma.	"7News’ drone flew over Key West in the aftermath of Hurricane Irma, Friday, and it shows a glimpse of the storm’s extensive damage to some iconic landmarks. From Mallory Square to Duval Street, not an inch of the island could escape Irma’s fury. Mallory Square, known for its sunsets and nighttime street acts sat quiet, with no tourists in sight and debris removal well underway. Also in full clea…	2017-09-16		Key West, FL

## Sheet: Contacts
	Name	Company/Org	Location	Phone	Email	Twitter	Facebook	Description/Info
	Alpha Search and Recovery	Alpha Search and Recovery	2437 Bay Area Blvd, # 130 Houston, Texas	(832) 534-2727	info@alphasar.org	@AlphaSAR	https://www.facebook.com/AlphaSAR/	"Alpha Search and Recovery team members are all volunteers, who dedicate their own time and resources to locating missing persons. All Alpha SAR members receive training in all areas involved in effective and cooperative search and rescue teams. Team members are trained in Incident Command System, which is part of the National Incident Management System used by FEMA and most branches of the Feder…
	Dacoda Bartels	Aerobotics	Louisana		dacoda.aerobotics@gmail.com			Chief pilot for Aerobotics, UAV company that is soliciting a UAV team for damage assessment in LA and TX.
	David Kovar	Kovar and Associates	New Hampshire		Dkovar@gmail.com			http://www.kovarllc.com, works on drone cybersecurity issues and disaster management.
	Jon Nystrom	ESRI Homeland Security and Disaster Response	Vienna, VA	703 506 9515 x8039	jnystrom@esri.com	@jnystrom
	David Merrick	Director, Emergency Mgt and Homeland Security Program; FSU	Florida State University	850-644-9961; 850-980-7098	dmerrick@em.fsu.edu	@cdrp_FSU
	Chad Council	FEMA 1 Geospatial Coordinator	Boston, MA	617-958-7608	chad.council@fema.dhs.gov
	Patrick Hagan	Emergency Ops Tech Specialist; HFD	Houston, TX	281-409-9772	patrick.hagan@houstontx.gov
	Lach Mullen	Fort Bend County	Fort Bend, TX	832-471-2727
	Micheal Soto	Assessor, Rockport, TX	Rockport, TX
	Scott Arrington	Appraiser, Rockport, TX	Rockport, TX	361-729-9733	scotta@aransascad.org
	Kasie Richards	American Red CrossDivision Disaster Director, Austin TX	Austin, TX	512-568-6789	kasie.richards@redcross.org
	Travis Potter	FEMA Region 4 UAS Coordinator
	Daniel Herbert	Skygear Media LLC, volunteer with Humanitariandrones.org	Delaware	302-893-0037
	Parker Gyokeres	Owner, Propellerheads Aerial Photography LLC	New York	229-548-0020	Pgyokeres@gmail.com
	Sarah Perkins	Red Cross	Houston	585-764-4749
	Brian Scott	Upstate Aerial	Greenville, SC	864-326-5292
	Justin Adams	Kovar LLC		832-653-1057	Jadams@em.fsu.edu
	Robert McDaniel	Florida State University		850-251-9900	Rmcdaniel@em.fsu.edu
	Ryan Baker	Arch Aerial LLC	Houston
	Georgr Mathew	Kespry	Menlo Park					quoted in Reuters piece, may be worth finding; https://www.reuters.com/article/us-storm-harvey-drones/commercial-drones-face-unprecedented-test-in-harveys-destructive-wake-idUSKCN1BA1CE
	Kiley Bergin	Cape Drones	Southwest Florida	239-465-8099				Drone pilot with footage of flooding from Irma in Southwest Florida - shown on Weather Channel on 09/19/2017.
	Brian Wynne	AUVSI President						President of Autonomous Unmanned Vehicle Systems International, UAV industry rep.
	Mark Dombroff	Dentons US LLP						Former FAA lawyer, now with Dentons US LLP. Quoted in WSJ article.
	Drew Goodwin	Emergency Response Drones	San Diego, CA					Pilot with small CA NGO.
	Barton Greer	Airbus Aerial	Atlanta, GA	15713067246	barton.greer@airbus.com			Airbus Aerial spokesperson.
	SkySkopes	SkySkopes	Grand Forks, ND	701-738-4825	info@skyskopes.com, ryan@skyskopes.com			Contact info for SkySkopes, which assisted the Jacksonville Electric Authority post-Irma.
	GROUPS FAINE HAS SPOKEN TO	Groups Erica Has Contacted
	Team Rubicon	Drone Up
	Dacoda Bartels	McAllen PD
	Parker Gyokeres and Daniel Herbert	Esri DRP
	American Red Cross?	GIS Corp
	Oxfam America	HIFLD
	FEMA
	David Kovar (SAR)
